# Supplementary material for: Gene-environment interaction modifies the association between hyperinsulinemia and serum urate levels through SLC22A12
Source: J Clin Invest. 2025 Mar 18;135(10):e186633. doi: 10.1172/JCI186633 (PMC12077893; doi:10.1172/JCI186633)
Supplement: Supporting data values [file jci-135-186633-s023.xlsx]

## Sheet: Fig.1D
RLU
WT		T350A/T408A
AKT1(-)	AKT1(+)	AKT1(-)	AKT1(+)
62925.3	451637	72089	251585
68399	337863	35092.7	94996.3
31611	315293	44198	77505

## Sheet: Fig.1E
Cell Surface URAT1 / Cadherin Expression ratio
WT	T350A	T408A
1	0.640286	0.3613
1	0.968496	0.478005
1	1.49899	0.504731
1	0.583081	0.177828

## Sheet: Fig.1F
[14C]urate uptake (fmol/min/mg protein)
URAT1(-)	WT	T408A
3.87119	9.98103	7.08973
2.51627	11.0885	5.78729
5.74985	11.1419	7.18803

## Sheet: Fig.1H
URAT1 Full / Core Expression Ratio
24h			48h			72h
WT	T350A	T408A	WT	T350A	T408A	WT	T350A	T408A
0.612703	0.82319	0.355102	1.14725	1.28267	0.643473	1.71944	1.60562	0.917671
0.83066	0.942766	0.491706	1.54964	1.29511	0.950036	1.62323	2.13208	1.13986
0.480018	0.762152	0.250939	1.12402	1.29214	0.587916	1.39179	1.28934	0.94065
0.714853	0.890064	0.423095	1.55838	1.17337	0.97525	1.64613	1.3461	1.11968
0.62551	0.758808	0.483045	1.25055	1.25796	0.775918	1.77431	2.03614	1.03973
0.673192	0.728685	0.554131	1.65861	1.27208	1.0307	2.45566	1.90483	1.41002

## Sheet: Fig.2I
Cell Surface URAT1 (Full) / Cadherin Ratio : URAT1WT
Insulin(-)	Insulin(+)
1.14605	1.53091
0.853947	1.23333
1.02636	1.22533
0.973637	1.35869
0.924731	1.34851
1.07527	1.42575

## Sheet: Fig.2J
Cell Surface URAT1 (Full) / Cadherin Ratio : URAT1T408A
Insulin(-)	Insulin(+)
0.914616	1.04389
1.08538	0.96157
0.752499	0.969425
1.2475	1.39671
1.12765	1.13516
0.872352	1.00389

## Sheet: Fig.3F
Cell Surface URAT1 (Full) / Cadherin Ratio : URAT1WT
NaCl(-)	NaCl(+)
1.19422	1.70544
0.805776	1.79429
0.930725	1.22321
1.06927	1.31911
1.00093	1.65419
0.979953	1.48911

## Sheet: Fig.3G
Cell Surface URAT1 (Full) / Cadherin Ratio : URAT1T408A
NaCl(-)	NaCl(+)
0.772853	0.914771
1.22715	0.971977
1.07648	0.991762
0.923517	0.814053
1.19046	0.761529
0.809543	0.717897

## Sheet: Sup.Fig.3
ELISA (Optical density)
Dilution	Phosphopeptide			Non-phosphopeptide
100	1.869	1.865	1.919	1.778	1.776	1.704
1000	1.817	1.852	1.865	1.162	1.138	1.078
10000	1.582	1.523	1.565	0.251	0.32	0.24
100000	0.549	0.51	0.548	0.064	0.064	0.071
1000000	0.114	0.104	0.106	0.039	0.038	0.039
10000000	0.054	0.047	0.048	0.036	0.035	0.035
100000000	0.054	0.04	0.062	0.036	0.035	0.007

## Sheet: Sup.Fig.4A
Cell Surface URAT1 (Full) / Cadherin Ratio : URAT1WT
Insulin(-)	Insulin(+)
1.01787	1.11047
0.982133	1.3528
1.28322	1.15238
0.716777	1.49726
0.876513	1.16445
1.12349	0.985962
1.02987	1.17013
0.970127	1.18757

[truncated: 3 more sheets: Sup.Fig.4B, Sup.Fig.5A, Sup.Fig.5B]
